# Supplementary material for: Biomass Derived N-Doped Porous Carbon Made from Reed Straw for an Enhanced Supercapacitor
Source: Molecules. 2023 Jun 8;28(12):4633. doi: 10.3390/molecules28124633 (PMC10301256; doi:10.3390/molecules28124633)
Supplement: Supplementary file 1 [file molecules-28-04633-s001.zip]

Archive with 1 entries (1 files):
- molecules-2429649-supplementary.pdf
